# Supplementary material for: Nutrient Intake and Its Association with Appendicular Total Lean Mass and Muscle Function and Strength in Older Adults: A Population-Based Study
Source: Nutrients. 2024 Feb 19;16(4):568. doi: 10.3390/nu16040568 (PMC10892025; doi:10.3390/nu16040568)
Supplement: Supplementary file 1 [file nutrients-16-00568-s001.zip]

Archive with 1 entries (1 files):
- nutrients-2832569-supplementary.pdf
